# Supplementary material for: HOPS/CORVET tethering complexes are critical for endocytosis and protein trafficking to invasion related organelles in malaria parasites
Source: PLoS Pathog. 2025 Apr 8;21(4):e1013053. doi: 10.1371/journal.ppat.1013053 (PMC12011295; doi:10.1371/journal.ppat.1013053)
Supplement: S3 Table — Data required to replicate all study findings reported in the article including the values used to build graphs, the values behind the means, standard deviations and statistical tests. (XLSX) [file ppat.1013053.s008.xlsx]

## Sheet: Figure 1D
VPS11											control			rapalog
Day	control				rapalog					Day	Mean	SD	n	Mean	SD	n
1	0.25	0.11	0.14	0.16	0.25	0.11	0.14	0.2		1	0.165	0.0602771	4	0.175	0.06245	4
2	0.36	0.3	0.15	0.16	0.3	0.26	0.15	0.2		2	0.2425	0.104043	4	0.2275	0.0660177	4
3	2.19	0.92	0.97	2.8	0.34	0.12	0.24	0.48		3	1.72	0.929121	4	0.295	0.152643	4
4	1.95	2.09	0.71	2.8	0.18	0.31	0.39	0.48		4	1.8875	0.86873	4	0.34	0.127279	4
5	14.96	5.66	7.14	9.13	0.12	0.04	0.45	0.39		5	9.2225	4.08067	4	0.25	0.200499	4
VPS16											control			rapalog
Day	control				rapalog					Day	Mean	SD	n	Mean	SD	n
1	0.09	0.06	0.07	0.09	0.09	0.06	0.07	0.09		1	0.0775	0.015	4	0.0775	0.015	4
2	0.09	0.06	0.07	0.09	0.09	0.06	0.07	0.09		2	0.0775	0.015	4	0.0775	0.015	4
3	1.21	0.73	0.68	0.91	0.09	0.07	0.03	0.03		3	0.8825	0.239635	4	0.055	0.03	4
4	1.21	0.73	0.68	0.91	0.09	0.07	0.03	0.03		4	0.8825	0.239635	4	0.055	0.03	4
5	7.44	5.34	5.72	8.73	0.06	0.05	0.02	0.05		5	6.8075	1.57398	4	0.045	0.0173205	4
VPS18											control			rapalog
Day	control				rapalog					Day	Mean	SD	n	Mean	SD	n
1	0.09	0.05	0.16	0.11	0.05	0.06	0.16	0.11		1	0.1025	0.0457347	4	0.095	0.0506623	4
2	0.09	0.05	0.16	0.11	0.05	0.06	0.16	0.11		2	0.1025	0.0457347	4	0.095	0.0506623	4
3	0.35	0.44	0.7	0.9	0.03	0.07	0.1	0.1		3	0.5975	0.250383	4	0.075	0.0331662	4
4	0.35	0.45	0.7	0.9	0.03	0.07	0.1	0.1		4	0.6	0.248328	4	0.075	0.0331662	4
5	2.81	4.16	6.21	7.21	0.01	0.01	0.08	0.04		5	5.0975	1.98426	4	0.035	0.0331662	4

## Sheet: Figure 2B
VPS11 Control	VPS11 Rapalog	VPS16 Control	VPS16 Rapalog	VPS18 Control	VPS18 Rapalog
34.3755	17.274	32.6724	31.0373	23.5316	28.8556
15.1055	16.8058	33.5836	36.7306	25.0633	25.6346
29.521	26.6626	34.4602	16.3116	26.1468	17.3902
8.27969	18.0872	14.7257	11.8052	28.2005	23.7779
22.0792	14.588	34.8	38.5529	23.8764	15.0114
24.8144	24.8144	37.4054	35.0857	34.0859	21.7931
23.9027	14.1198	37.4398	32.6872	32.4065	14.8341
20.8224	11.7296	35.7752	22.2364	43.9852	19.9167
13.2081	20.7731	37.3758	32.8251	31.5397	18.9169
23.9027	15.5244	17.858	10.6823	36.2628	28.0036
17.0276	18.6047	36.5238	9.14573	23.8025	18.5032
24.8391	11.286	12.2485	37.5187	27.4667	13.3024
18.5554	19.2453	37.1345	32.0322	11.2044	13.3517
22.5227	26.3915	28.3089	13.8343	40.9021	20.2664
22.2763	16.8058	44.7338	33.2881	31.0571	21.1381
17.7668	21.5863	26.2995	34.3864	34.0662	19.4291
25.7508	23.607	13.8294	36.903	14.9424	8.3725
12.1238	18.3336	27.8558	36.6519	21.7931	14.9769
23.3113	18.309	16.0752	29.8012	37.76	11.3275
18.309	24.9869	34.6326	35.6275	31.6185	31.7318
16.3376	15.0562		39.0306	34.475	28.7127
22.9909	19.6396		39.0109
17.0029	27.0076	22.5171	48.132	40.2717	29.7569
13.7009	20.7731	8.8847	14.6174	41.6064	25.3145
15.5244	24.5187	19.237	13.327	27.7622	34.8591
29.866	13.2574	43.4237	30.4857	35.79	26.0631
22.2024	15.5737	38.9075	9.84507	47.871	25.1126
24.4448	9.1668	44.3989		32.4361	36.5878
23.1881	13.9473	42.3993		14.6568	22.2216
25.4305	27.599	46.3196	34.2583	30.7369	27.3879
17.0522	22.0792	39.3409	54.2193	34.8936	18.6756
26.4161	26.4161	48.6097	42.7933	40.2668	35.1743
23.607	24.223	41.8526	50.0528	44.5663	16.0653
45.6369	21.882	17.2178	38.676	35.1103	29.5894
17.4711	18.0133	43.01	41.3503	34.8148	14.3071
27.2786	12.1238	42.946	36.6272	46.5757	28.5995
17.1015	16.5347	31.5298	30.6237	44.3102	20.6407
12.1238	16.5594	39.9959	37.7747	42.3895	24.9205
26.8843	21.0196	48.1123	43.1282	34.411	20.7983
29.9399	16.0173	13.529	40.0797	22.0936	20.1334
	17.4958	45.6449	39.075	28.831	18.2718
	13.1834	39.8088	40.0994	44.2216	29.816
24.8391	29.4964	8.49563	38.3313	31.6628	21.4188
10.1032	14.8098	44.719	12.5243	37.0902	44.1723
16.7812	18.0872	13.1153	37.6615	35.9525	24.0291
23.4345	10.8917	21.7537	14.9424	34.0859	20.1137
21.5617		33.0911	33.0369	31.2639	21.0692
14.3662		36.4647	18.4343	32.6626	13.1497
17.7915	13.9473	30.2296	35.6718	39.0257	23.2361
8.45218	10.7192	34.9577	29.5993	24.3049	21.2267
23.533	15.7708	41.5079	38.351	30.0721	33.2191
12.5674	19.0975	34.0662	35.4699	35.1633	32.0814
17.0029	15.7462	26.3734	26.2946		35.5142
22.1531	15.1055	31.6136	32.9138	22.1231	32.2883
31.0242	22.7199	37.5088	28.5946	45.7089	11.6476
17.1754	31.6156	37.7452	38.0752	33.0517	12.5686
27.0076	30.5806	42.685	35.4305	34.7656	36.248
22.7445	13.2081	44.3841	44.0344	27.6145	32.8498
17.7668	24.5187	39.2079	26.201	20.2664
15.6969	15.7462	42.0989	19.237	39.3655
19.9107	11.9267		30.4562	29.8357	21.4927
35.4844	11.5078		23.4922	36.8932	14.7849
	14.8591	32.8645	43.3548	33.9776	11.4309
	27.8947	34.4898	44.8077	40.0008	17.9566
12.7399	28.5846	29.22	35.135	22.0098	24.3196
26.2683	14.3416	35.4305	34.933	34.7951	42.0496
11.5078	20.1817	18.0944	36.1003	22.7387	19.7985
8.96966	17.274	19.2568	38.3116	42.882	19.6114
16.7812	22.4242	30.2395		42.4239	19.2765
20.4282	19.0975	34.3519		26.659	21.1972
28.215	18.0379	31.8303	31.6924	41.1632	14.7652
27.9932		36.6666	26.4571	40.4342	16.9962
23.7302		43.7439	41.4636	31.9879	25.8661
12.321	16.2883	43.1972	15.1	41.9413	14.2135
30.4081	16.0173	19.2518	39.7251	42.0299	37.957
22.0792	11.9513	16.3313	26.6295	29.3087	34.5243
13.4791	20.6007	15.6467	25.083	25.9646	22.7535
27.0322	15.7462	36.6075	23.768		26.1862
9.97998	13.0356	37.824	24.3196		12.5982
19.6643	24.1984	34.805	32.7266		12.9823
13.4299	15.7708	17.4985	16.6613		10.6873
16.0173	10.8917	33.8594	29.5106		29.0181
17.274	17.9886	16.9272	11.9481		24.0488
14.7605	21.0196		13.5093		16.0998
13.6516	15.968		14.4155
15.2533	16.5347		41.3552
33.6855	19.9353		37.3561
15.2287	25.7262		42.5224
39.5996	8.77253		38.3411
23.878	16.239		27.1712
27.8947	11.5078		36.2874
26.7118	17.274
	7.73757
	17.0276
	15.0562
	24.223
	18.2843
	22.9663
	10.9903
Mean of each replicate
21.82	18.8	29.69	28.21	29.25	19.77
19.97	18.91	34.68	34.88	33.66	21.28
20.32	16.61	29.44	28.38	35.16	25.53
Unpaired t test		Unpaired t test		Unpaired t test
P value	0.0507	P value	0.793	P value	0.0132
P value summary	ns	P value summary	ns	P value summary	*
Significantly different (P < 0.05)?	No	Significantly different (P < 0.05)?	No	Significantly different (P < 0.05)?	Yes
One- or two-tailed P value?	Two-tailed	One- or two-tailed P value?	Two-tailed	One- or two-tailed P value?	Two-tailed
t, df	t=2,763, df=4	t, df	t=0,2805, df=4	t, df	t=4,243, df=4
How big is the difference?		How big is the difference?		How big is the difference?
Mean of control	20.7	Mean of control	31.27	Mean of control	32.69
Mean of rapalog	18.11	Mean of rapalog	30.49	Mean of rapalog	22.19
Difference between means (B - A) ± SEM	-2,597 ± 0,9397	Difference between means (B - A) ± SEM	-0,7800 ± 2,781	Difference between means (B - A) ± SEM	-10,50 ± 2,474
95% confidence interval	-5,206 to 0,01224	95% confidence interval	-8,501 to 6,941	95% confidence interval	-17,36 to -3,629
R squared (eta squared)	0.6563	R squared (eta squared)	0.01929	R squared (eta squared)	0.8182

## Sheet: Figure 2C
VPS11		VPS16		VPS18
Control	Rapalog	Control	Rapalog	Control	Rapalog
13	16	17	21	18	11
21	15	27	17	23	12
22	14	15	22	18	17
19	17	30	20	22	1
19	23	27	18	19	3
15	16	30	24	15	17
18	17	19	19	20	6
13	20	18	18	16	17
14	19	27	13	24	11
9	11	17	26	14	9
16	15	12	14	17	14
18	13	4	12	18	15
16	19	23	14	10	12
17	24	12	15	17	17
20	19	13	17	19	14
12	17	19	18	20	16
14	13	16		19	10
18	18	8		18	15
14	20	18		20	20
20	14	19		14	12
					22
23	13	15	18
20	22	19	25
20	14	12	14	17	20
23	9	15	19	20	8
17	11	22	19	15	10
21	10	17	26	20	11
17	11	21	22	22	15
21	11	19	6	19	15
17	9	20	17	12	12
16	17	19	18	14	19
20	13	17	9	19	19
17	12	20	20	18	20
19	13	21	19	16	18
18	11	27	26	20	16
23	13	19	17	20	8
16	10	25	18	19	6
22	6	19	19	20	10
14	12	22	20	17	12
25	11	26	19	23	21
	7		20	27	18
	13		17	15	15
	20		23	20
	15		14
	16		15
	13
12	10	20	20	17	10
10	12	19	21	20	12
10	10	22	20	24	6
10	10	18	18	19	11
6	16	12	24	19	5
9	11	16	20	4	16
10	14	20	23	15	17
8	8	14	19	14	4
10	18	12	6	18	14
10	12	19	16	15	7
10	12	19	16	11	10
10	10	10	21	11	5
18	8	15	19	20	3
12	11	19	21	25	12
10	10	24	24	24	10
10	9	15	16	19	7
12	14	25	26	20	12
14	10	26	28	22	7
11	11	21	18	16	9
12	11	18	19	14	4
12	5
11	10
9	11
11	6
10	8
10	8
9	12
Mean of each replicate
16.4	17	18.55	18	18.05	12.9
19.42	12.48	19.74	18.33	18.65	14.37
10.59	10.63	18.2	19.75	17.35	9.05
Unpaired t test		Unpaired t test		Unpaired t test
P value	0.5485	P value	0.8569	P value	0.0222
P value summary	ns	P value summary	ns	P value summary	*
Significantly different (P < 0.05)?	No	Significantly different (P < 0.05)?	No	Significantly different (P < 0.05)?	Yes
One- or two-tailed P value?	Two-tailed	One- or two-tailed P value?	Two-tailed	One- or two-tailed P value?	Two-tailed
t, df	t=0,6546, df=4	t, df	t=0,1922, df=4	t, df	t=3,626, df=4
How big is the difference?		How big is the difference?		How big is the difference?
Mean of column A	15.47	Mean of column A	18.83	Mean of column A	18.02
Mean of column B	13.37	Mean of column B	18.69	Mean of column B	12.11
Difference between means (B - A) ± SEM	-2,100 ± 3,208	Difference between means (B - A) ± SEM	-0,1367 ± 0,7109	Difference between means (B - A) ± SEM	-5,910 ± 1,630
95% confidence interval	-11,01 to 6,808	95% confidence interval	-2,111 to 1,837	95% confidence interval	-10,44 to -1,384
R squared (eta squared)	0.09675	R squared (eta squared)	0.009154	R squared (eta squared)	0.7667

## Sheet: Figure 3A
VPS11	bloated FV				non bloated FV					VPS16	bloated FV			non bloated FV				VPS18	bloated FV			non bloated FV
control	100	100	85	87	0	0	15	13		control	84.7826	95.2381	98.5507	15.2174	4.7619	1.44928		control	85.7143	68.75	85.7143	14.2857	31.25	14.2857
rapalog	22.22	18.52	11	5	77.78	81.48	89	95		rapalog	77.7778	96.4286	100	22.2222	3.57143	0		rapalog	9.67742	7.40741	20	90.3226	92.5926	80
P value and statistical significance										Fisher's exact test								Fisher's exact test
Test	Fisher's exact test
P value	<0,0001									P value	0.4854							P value	< 0,0001
P value summary	****									P value summary	ns							P value summary	***
One- or two-sided	Two-sided									One- or two-sided	Two-sided							One- or two-sided	Two-sided
Statistically significant (P < 0.05)?	Yes									Statistically significant? (alpha<0.05)	No							Statistically significant? (alpha<0.05)	Yes
Data analyzed	bloated	not bloated	Total							Data analyzed	bloated	non bloated FV	Total					Data analyzed	bloated	non bloated FV	Total
control	142	14	156							control	127	9	136					control	70	18	88
rapalog	18	105	123							rapalog	105	11	116					rapalog	11	77	88
Total	160	119	279							Total	232	20	252					Total	81	95	176

## Sheet: Figure 3B
VPS11 number of vesicles						VPS16 number of vesicles						VPS18 number of vesicles
control 18-26h	rapalog 18-26	control 26-34h	rapalog 26-34			control 18-26h	rapalog 18-26	control 26-34h	rapalog 26-34			control 18-26h	rapalog 18-26	control 26-34h	rapalog 26-34
2	6	0	10			0	0	0	0			0	0	0	0
1	1	2	4			0	0	0	0			0	0	0	1
3	2	3	2			0	0	0	0			0	0	0	1
3	2	4	6			0	0	0	0			0	0	0	1
4	1	5	2			0	0	0	0			0	0	0	1
1	0	3	6			0	0	0	0			1	1	0	1
1	0	2	1			0	0	0	0			1	1	1	3
2	2	5	10			0	1	0	0			1	1	1	3
1	3	3	5			0	1	0	1			1	1	1	4
1	4	2	0			0	1	0	1			1	2	2	5
4	5	4				0	1	1	1			1	2	2	6
0	3	5				1	1	1	1			1	2	3	7
4	2	5				1	1	1	1			2	2	3	7
2	5	4				1	1	1	1				3	3	8
3	3	2				1	1	1	1					4
1	2					1	2	1	1			0
0	4					1	2	1	2			0	0		0
2	5					2	2	1	2			0	0	0	0
3	5					2	3	2	2			0	0	0	0
2	4						3	2	3			0	1	0	0
	2					0		3				0	1	0	1
						0	0	3	0			0	1	0	1
1	8	3	4			0	0	3	0			1	1	0	2
1	2	2	5			0	0		0			1	1	0	2
0	2	2	0			0	0	0	0			1	1	1	3
0	3	2	6			0	0	0	1			1	2	1	3
1	1	2	4			0	0	0	1			1	2	1	4
1	2	0	6			0	0	0	1			1	3	1	4
3	1	3	5			0	0	0	1			1	4	1	5
1	6	0	13			0	0	0	1			1	4	1	10
0	3	6	15			0	0	0	2			1	4	1	7
1	0	9	8			0	0	0	2			1	5	1	8
1	4	5	4			1	1	0	2			1	6	1	9
1	1	6	7			1	1	0	2			1	7	1	12
0	0	4	14			1	1	0	2			2	11	1
2	5	4	5			1	1	0	3			2	13	1
5	6	2	8			1	1	0	3			3		2
1	4	5	1			1	1	0	3			4		2
1	2	2	11			2	1	0	4			5		2
0		0	2			2	1	1	5					2
0		8	9				1	1	8					3
0		8	2			0	1	1				0	0	3
2		6	7			0	1	1	0			0	0
0		3	18			0	1	1	0			0	0
3		3	8			0	2	2	0			0	0	0	0
1		2				0	2	2	0			0	0	0	0
3		1				0		2	0			0	0	0	0
3						0	0		0			0	0	0	1
2						0	0	0	1			0	1	0	1
						0	0	0	1			0	1	0	1
1	0	3	13			0	0	0	1			0	1	0	2
1	0	1	4			0	0	0	1			0	1	0	2
3	2	0	1			0	0	0	1			0	1	0	2
0	2	2	6			0	0	0	1			1	1	0	2
0	3	0	5			0	0	0	1			1	2	0	3
3	3	0	0			0	0	0	1			1	2	0	5
2	3	1	5			1	0	0	1			1	2	0	6
2	2	0	1			1	0	0	1			1	2	1	6
0	0	3	4			1	0	0	2			1	2	1	7
1	2	4	2			1	0	0	2			1	2	1	7
1	2	0	3			2	0	1	2			1	3	1	9
2	0	1	12				0	1	3			1	3	1	9
1	4	1	0				1	1				1	4	1
3	1	0	2				1	1				1	5	1
1	2	2	1				1	1				2	5	1
0	0	0	4				1	1				2	7	1
3	1	1	0				1	2				2	8	2
0	2	1	0				1	2				3	11	3
0	3	0	4					2				3	12	3
3	3	1	11											3
0	0	3	1											3
3	5	4	3											3
0	2	1	2											6
3	2	0	1											13
6	1	0	3
0	1	2	4
1	3	3	1
1	1	0
3		3
3		1
0		2
		0
		0
Mean of each replicate						Mean of each replicate						Mean of each replicate
control 18-26h	rapalog 18-26	control 26-34h	rapalog 26-34			control 18-26h	rapalog 18-26	control 26-34h	rapalog 26-34			control 18-26h	rapalog 18-26	control 26-34h	rapalog 26-34
2	2.905	3.267	4.6			0.5263	1	0.913	0.85			0.6923	1.071	1.333	3.429
1.259	2.941	3.52	7.043			0.5	0.64	0.4783	2.05			1.167	3.35	1.04	3.944
1.516	1.786	1.212	3.444			0.3	0.2857	0.5714	0.95			0.8214	2.714	1.5	3.5
Unpaired t test		Unpaired t test				Unpaired t test		Unpaired t test				Unpaired t test		Unpaired t test
P value	0.0948	P value	<0,0001			P value	0.4117	P value	0.1966			P value	0.099	P value	0.0004
P value summary	ns	P value summary	****			P value summary	ns	P value summary	ns			P value summary	ns	P value summary	***
Significantly different (P < 0.05)?	Yes	Significantly different (P < 0.05)?	Yes			Significantly different (P < 0.05)?	No	Significantly different (P < 0.05)?	No			Significantly different (P < 0.05)?	No	Significantly different (P < 0.05)?	Yes
One- or two-tailed P value?	Two-tailed	One- or two-tailed P value?	Two-tailed			One- or two-tailed P value?	Two-tailed	One- or two-tailed P value?	Two-tailed			One- or two-tailed P value?	Two-tailed	One- or two-tailed P value?	Two-tailed
t, df	t=3,365, df=142	t, df	t=4,559, df=131			t, df	t=0,9155, df=4	t, df	t=1,548, df=4			t, df	t=2,141, df=4	t, df	t=11,12, df=4
How big is the difference?		How big is the difference?				How big is the difference?		How big is the difference?				How big is the difference?		How big is the difference?
Mean of control	1.592	Mean of column A	2.425			Mean of control	0.4421	Mean of column A	0.6542			Mean of control	0.8936	Mean of column A	1.291
Mean of rapalog	2.544	Mean of column B	5.017			Mean of rapalog	0.6419	Mean of column B	1.283			Mean of rapalog	2.378	Mean of column B	3.624
Difference between means (B - A) ± SEM	0,9523 ± 0,2639	Difference between means (B - A) ± SEM	2,592 ± 0,5686			Difference between means (B - A) ± SEM	0,1998 ± 0,2182	Difference between means (B - A) ± SEM	0,6291 ± 0,4065			Difference between means (B - A) ± SEM	1,485 ± 0,6936	Difference between means (B - A) ± SEM	2,333 ± 0,2099
95% confidence interval	`-0.2609 to 2.166	95% confidence interval	1,467 to 3,717			95% confidence interval	-0,4061 to 0,8057	95% confidence interval	-0,4995 to 1,758			95% confidence interval	-0,4410 to 3,410	95% confidence interval	1,751 to 2,916
R squared (eta squared)		R squared (eta squared)	0.1369			R squared (eta squared)	0.1732	R squared (eta squared)	0.3745			R squared (eta squared)	0.5339	R squared (eta squared)	0.9687

## Sheet: Figure 4B
VPS11 nuclei per parasite			VPS18 nuclei per parasite
control	rapalog		control	rapalog
17	15		10	23
15	13		18	16
15	17		15	17
16	18		15	16
14	13		8	21
18	17		20	16
15	16		13	22
13	17		25	20
14	12		21	21
13	12		22	21
14	14		20	27
13	15		13	23
12	17		16	20
17	14		13	25
18	14		21	23
14	16		16	21
23	23		17	18
16	13		20	16
12	18		18	18
19	14		20	20
17	20			20
17	12
14	18		18	16
	15		23	18
	17		20	21
	13		25	18
	12		21	16
	16		24	18
	13		20	20
			26	25
16	14		16	20
15	21		24	16
14	12		15	22
18	20		17	21
23	21		16	24
18	15		22	18
23	21		18	22
16	19		28	19
18	16		8	19
14	16		20	22
14	24		19	19
15	14		25	18
19	18
12	15
19	17		19	17
19	16		24	24
20	13		21	25
	17		17	22
	13		15	23
	17		19	18
	22		23	21
	17		17	25
	10		21	15
	18		21	22
	12		18	20
	18		22	18
	14		22	23
			14	22
15	14		20	15
15	18		27	20
14	19		19	23
14	15		26	23
13	16		26	21
18	10		16	19
15	12
20	13		Mean of each replicate
14	12		control	rapalog
21	15		17.05	20.19
20	16		20.25	19.6
17	11		20.35	20.8
19	10
21	10		Unpaired t test
18	22		P value	0.4376
13	12		P value summary	ns
20	16		Significantly different (P < 0.05)?	No
16	19		One- or two-tailed P value?	Two-tailed
	15		t, df	t=0,8614, df=4
	17
			How big is the difference?
Mean of each replicate			Mean of control	19.22
control	rapalog		Mean of rapalog	20.2
15.48	15.31		Difference between means (B - A) ± SEM	0,9800 ± 1,138
17.24	16.67		95% confidence interval	-2,179 to 4,139
16.83	14.6		R squared (eta squared)	0.1565
Unpaired t test
P value	0.2873
P value summary	ns
Significantly different (P < 0.05)?	No
One- or two-tailed P value?	Two-tailed
t, df	t=1,227, df=4
How big is the difference?
Mean of control	16.52
Mean of rapalog	15.53
Difference between means (B - A) ± SEM	-0,9900 ± 0,8071
95% confidence interval	-3,231 to 1,251
R squared (eta squared)	0.2733

## Sheet: Figure 4F
VPS11 egress rate			VPS16 egress rate			VPS18 egress rate
control	rapalog		control	rapalog		control	rapalog
86.34	77.135		65.789	68.181		80.365	71.271
90.411	81.754		75	58		70.588	60.36
79.167	63.636		100	82.83		95.876	96.022
Unpaired t test			Unpaired t test			Unpaired t test
P value	0.1546		P value	0.4447		P value	0.6454
P value summary	ns		P value summary	ns		P value summary	ns
Significantly different (P < 0.05)?	No		Significantly different (P < 0.05)?	No		Significantly different (P < 0.05)?	No
One- or two-tailed P value?	Two-tailed		One- or two-tailed P value?	Two-tailed		One- or two-tailed P value?	Two-tailed
t, df	t=1,752, df=4		t, df	t=0,8470, df=4		t, df	t=0,4969, df=4
How big is the difference?			How big is the difference?			How big is the difference?
Mean of column A	85.31		Mean of column A	80.26		Mean of control	82.28
Mean of column B	74.18		Mean of column B	69.67		Mean of rapalog	75.88
Difference between means (B - A) ± SEM	-11,13 ± 6,352		Difference between means (B - A) ± SEM	-10,59 ± 12,51		Difference between means (B - A) ± SEM	-6,392 ± 12,86
95% confidence interval	-28,77 to 6,505		95% confidence interval	-45,31 to 24,13		95% confidence interval	-42,11 to 29,33
R squared (eta squared)	0.4343		R squared (eta squared)	0.1521		R squared (eta squared)	0.05813

## Sheet: Figure 4G
VPS11				VPS16					VPS18
Ring per ruptured schizont parasitemia		Invasion rate rapa vs control		Ring per ruptured schizont parasitemia		Invasion rate rapa vs control			Ring per ruptured schizont parasitemia		Invasion rate rapa vs control
Control	Rapalog			Control	Rapalog				Control	Rapalog
11.74	1.4	11.925		5.63	0.08	1.42096			6.6	0.34	5.15152
15.01	1.22	8.12791		2	0.16	8			4.7	0.12	2.55319
9.99	0.66	6.60661		2.07	0.53	25.6039			2.18	0.1	4.58716

## Sheet: Figure 5A-C
A
VPS11 RON12 localization											Absolute values n=3					Table Analyzed	Absolute data VPS11 RON12
	apical			apical & diffuse			diffuse					apical	apical-diffuse	diffuse
control	90.6977	84.6154	89.4737	9.30233	15.3846	10.5263	0	0	0		control	67	8	0		Chi-square
rapalog	37.7778	50	26.6667	48.8889	33.3333	56.6667	13.3333	16.6667	16.6667		rapalog	34	45	14		Chi-square, df	49,25, 2
																P value	< 0,0001
																P value summary	***
																One- or two-sided	NA
B																Statistically significant? (alpha<0.05)	Yes
VPS16 RON12 localization
	apical				apical & diffuse				diffuse					Absolute values n=4		apical	apical-diffuse	diffuse		Table Analyzed	Absolute data VPS16 RON12
control	53.8462	77.7778	92.6829	58.3333	46.1538	22.2222	7.31707	41.6667	0	0	0	0			control	73	26	0
rapalog	0	33.3333	17.0732	4.16667	75	66.6667	78.0488	47.9167	25	0	4.87805	47.9167			rapalog	13	72	28		Chi-square
																				Chi-square, df	90,92, 2
																				P value	< 0,0001
																				P value summary	***
																				One- or two-sided	NA
C																				Statistically significant? (alpha<0.05)	Yes
VPS18 RON12 localization											Absolute values n=3					Table Analyzed	Absolute data VPS18 RON12
	apical			apical & diffuse			diffuse					apical	apical-diffuse	diffuse
control	53.8462	79.4872	81.25	46.1538	20.5128	18.75	0	0	0		control	91	35	0		Chi-square
rapalog	3.84615	1.81818	0	34.6154	36.3636	5.08475	61.5385	61.8182	94.9153		rapalog	6	41	122		Chi-square, df	194,8, 2
																P value	< 0,0001
																P value summary	***
																One- or two-sided	NA
																Statistically significant? (alpha<0.05)	Yes

## Sheet: Figure 6A-C
A
VPS11 EBA175 localization											Absolute values n=3					Chi-square
	apical			apical & diffuse			diffuse					apical	apical-diffuse	diffuse		Chi-square, df	66,02, 2
control	0.790698	0.631579	0.791667	0.209302	0.342105	0.208333	0	0.0263158	0		control	111	36	1		P value	< 0,0001
rapalog	0.302083	0.324324	0.321429	0.53125	0.648649	0.321429	0.166667	0.027027	0.357143		rapalog	50	84	27		P value summary	***
																One- or two-sided	NA
																Statistically significant? (alpha<0.05)	Yes
B
VPS16 EBA175 localization											Absolute values n=3					Chi-square
	apical			apical & diffuse			diffuse					apical	apical-diffuse	diffuse		Chi-square, df	78,27, 2
control	0.3	0.756757	0.533333	0.633333	0.216216	0.4	0.0666667	0.027027	0.0666667		control	53	39	5		P value	< 0,0001
rapalog	0	0.03125	0.0789474	0.375	0.375	0.578947	0.625	0.59375	0.342105		rapalog	4	54	47		P value summary	***
																One- or two-sided	NA
																Statistically significant? (alpha<0.05)	Yes
C
VPS18 EBA175 localization														Absolute values n=4					Chi-square
	apical				apical & diffuse				diffuse						apical	apical-diffuse	diffuse		Chi-square, df	139,7, 2
control	0.866667	0.744186	0.777778	0.818182	0.1	0.255814	0.222222	0.181818	0.0333333	0	0	0		control	90	22	0		P value	< 0,0001
rapalog	0.0606061	0.0645161	0	0.0833333	0.181818	0.225806	0.2	0.166667	0.757576	0.709677	0.8	0.75		rapalog	5	17	64		P value summary	***
																			One- or two-sided	NA
																			Statistically significant? (alpha<0.05)	Yes

[truncated: 8 more sheets: Figure 7C, Figure 7D, Figure 7E-F, Figure S1F, Figure S2B-E, Figure S3A-C, Figure S3D, Figure S4C]
